# Supplementary material for: Potential Activity of 6-Pentyl-α-pyrone as an Antiviral for Bovine Coronavirus
Source: Pathogens. 2026 Mar 20;15(3):332. doi: 10.3390/pathogens15030332 (PMC13029080; doi:10.3390/pathogens15030332)
Supplement: Supplementary file 1 [file pathogens-15-00332-s001.zip]

Archive with 1 entries (1 files):
- pathogens-4165066-supplementary.pdf
